# Supplementary material for: Turn taking is not restricted by task specialisation but does not facilitate equality in offspring provisioning
Source: Sci Rep. 2021 Nov 8;11:21884. doi: 10.1038/s41598-021-01298-z (PMC8575876; doi:10.1038/s41598-021-01298-z)
Supplement: Supplementary file 1 — Supplementary Information 1. [file 41598_2021_1298_MOESM1_ESM.xlsx]

## Sheet: Sheet1
ID	Sex	Treatment	Brood_totalmass_d3	Visit_rate	Julian_date	Turn_taking	Sum_brooding
000C-11-20170429	female	cold	23.39	37.4825	119	0.972212	17.23
000C-11-20170429	male	cold	23.39	33.4303	119	0.325797	17.23
000C-24-20170424	female	cold	24.99	31.04	114	0.530791	16.8895
000C-24-20170424	male	cold	24.99	21.0271	114	0.657898	16.8895
000C-27-20170425	female	cold	21.61	10.0115	115	6.01179	24.4011
000C-27-20170425	male	cold	21.61	25.0288	115	0.85668	24.4011
000C-37-20170504	female	cold	25.5	3.04761	124	5.30214	33.3967
000C-37-20170504	male	cold	25.5	22.3491	124	1.46779	33.3967
000C-58-20170430	female	cold	23.3	55.6355	120	1.5038	19.8228
000C-58-20170430	male	cold	23.3	12.839	120	0.190277	19.8228
000C-61-20170429	female	cold	27.48	12.0121	119	1.60287	23.985
000C-61-20170429	male	cold	27.48	26.0263	119	0.632312	23.985
000C-69-20170429	female	cold	29.38	16.275	119	1.07767	23.6002
000C-69-20170429	male	cold	29.38	8.13752	119	0.718395	23.6002
00C-k56-20170427	female	cold	47.03	48.0205	117	0.538761	3.65833
00C-k56-20170427	male	cold	47.03	24.5438	117	0.460696	3.65833
00C-k72-20170504	female	cold	34.3	16.9964	124	1.75017	24.5417
00C-k72-20170504	male	cold	34.3	34.9926	124	0.572335	24.5417
00C-k74-20170503	female	cold	27	8.0217	123	3.19621	28.9067
00C-k74-20170503	male	cold	27	21.057	123	0.762622	28.9067
00C-k80-20170430	female	cold	33	29.0293	120	0.981785	17.3461
00C-k80-20170430	male	cold	33	33.0334	120	0.655886	17.3461
00C-k86-20170429	female	cold	22.3	3.08267	119	5.61451	40.7978
00C-k86-20170429	male	cold	22.3	19.5236	119	0.506207	40.7978
00C-k89-20170501	female	cold	25.19	20.0069	121	1.57797	23.3478
00C-k89-20170501	male	cold	25.19	29.01	121	0.45266	23.3478
0C-kk21-20170430	female	cold	34.16	16.9394	120	1.32397	20.2078
0C-kk21-20170430	male	cold	34.16	22.2329	120	0.842965	20.2078
0C-kk33-20170503	female	cold	30.2	12.0222	123	1.52069	22.3836
0C-kk33-20170503	male	cold	30.2	13.024	123	0.782854	22.3836
0C-kk36-20170504	female	cold	26.6	18.0333	124	1.884	21.5428
0C-kk36-20170504	male	cold	26.6	26.048	124	0.889697	21.5428
0C-kk41-20170426	female	cold	26.8	14.1376	116	4.94607	29.5711
0C-kk41-20170426	male	cold	26.8	31.3047	116	0.3509	29.5711
000W-14-20170423	female	warm	16.79	11.04	113	1.36946	18.3928
000W-14-20170423	male	warm	16.79	23.0836	113	0.380981	18.3928
000W-64-20170504	female	warm	28.2	21.1205	124	0.819099	6.56
000W-64-20170504	male	warm	28.2	20.1148	124	0.424645	6.56
000W-86-20170429	female	warm	23.06	22.3864	119	1.39322	10.7445
000W-86-20170429	male	warm	23.06	33.5796	119	0.335367	10.7445
000W-89-20170502	female	warm	23.4	23.8812	122	2.04981	13.1733
000W-89-20170502	male	warm	23.4	11.4214	122	0.3548	13.1733
000W-92-20170503	female	warm	17.2	13.9716	123	0.633777	14.4461
000W-92-20170503	male	warm	17.2	24.7189	123	0.536466	14.4461
000W-98-20170430	female	warm	18.23	21.0248	120	1.01752	11.5783
000W-98-20170430	male	warm	18.23	28.033	120	0.70749	11.5783
00W-104-20170429	female	warm	23.1	17.0651	119	2.28938	19.685
00W-104-20170429	male	warm	23.1	44.1686	119	0.76222	19.685
00W-106-20170503	female	warm	27	14.2017	123	2.24129	20.1717
00W-106-20170503	male	warm	27	52.7493	123	0.662883	20.1717
00W-116-20170427	female	warm	26.61	25.6085	117	2.14954	19.1511
00W-116-20170427	male	warm	26.61	35.8519	117	1.01447	19.1511
00W-kk4-20170425	female	warm	30.9	20.0643	115	1.65828	26.1489
00W-kk4-20170425	male	warm	30.9	18.0579	115	0.408981	26.1489
0W-k104-20170505	female	warm	31.2	24.5985	125	1.01721	8.42333
0W-k104-20170505	male	warm	31.2	33.1545	125	0.724628	8.42333
0W-k109-20170503	female	warm	26	11.0351	123	2.5769	25.9711
0W-k109-20170503	male	warm	26	28.0893	123	0.74406	25.9711
0W-k112-20170501	female	warm	29.73	17.0324	121	1.06838	13.2145
0W-k112-20170501	male	warm	29.73	25.0476	121	0.909792	13.2145
0W-k120-20170428	female	warm	29.31	18.0594	118	1.99755	19.0367
0W-k120-20170428	male	warm	29.31	38.1254	118	0.749253	19.0367
0W-kk12-20170427	female	warm	27.34	20.0649	117	1.01403	20.8514
0W-kk12-20170427	male	warm	27.34	37.12	117	0.702178	20.8514
0W-kk43-20170429	female	warm	27.42	44.0408	119	1.24941	15.0567
0W-kk43-20170429	male	warm	27.42	40.0371	119	1.05602	15.0567
0W-kk49-20170501	female	warm	27.48	19.6182	121	1.7359	7.43833
0W-kk49-20170501	male	warm	27.48	23.7483	121	0.610322	7.43833
W-house-20170430	female	warm	30.9	14.6165	120	0.386456	0.495
W-house-20170430	male	warm	30.9	21.9247	120	0.632992	0.495
