# Supplementary material for: Turn taking is not restricted by task specialisation but does not facilitate equality in offspring provisioning
Source: Sci Rep. 2021 Nov 8;11:21884. doi: 10.1038/s41598-021-01298-z (PMC8575876; doi:10.1038/s41598-021-01298-z)
Supplement: Supplementary file 2 — Supplementary Information 2. [file 41598_2021_1298_MOESM2_ESM.xlsx]

## Sheet: Sheet1
ID	treatment	sex	N	Expected_turntaking	se
000C-11-20170429	cold	female	1000	0.74609	0.00585443
000C-11-20170429	cold	male	1000	0.35252	0.0024923
000C-24-20170424	cold	female	1000	0.725372	0.00646408
000C-24-20170424	cold	male	1000	0.464488	0.00433392
000C-27-20170425	cold	female	1000	0.492864	0.00571267
000C-27-20170425	cold	male	1000	0.462292	0.00507465
000C-37-20170504	cold	female	1000	0.568091	0.00520512
000C-37-20170504	cold	male	1000	0.487697	0.00432211
000C-58-20170430	cold	female	1000	0.744974	0.00965621
000C-58-20170430	cold	male	1000	0.290292	0.00440535
000C-61-20170429	cold	female	1000	0.665011	0.00567689
000C-61-20170429	cold	male	1000	0.475466	0.00355082
000C-69-20170429	cold	female	1000	0.625747	0.00842756
000C-69-20170429	cold	male	1000	0.508315	0.00745532
000W-14-20170423	warm	female	1000	0.606886	0.0077779
000W-14-20170423	warm	male	1000	0.332124	0.00354237
000W-64-20170504	warm	female	1000	0.963868	0.00808251
000W-64-20170504	warm	male	1000	0.548518	0.00489521
000W-86-20170429	warm	female	1000	0.914252	0.00684917
000W-86-20170429	warm	male	1000	0.477747	0.00353596
000W-89-20170502	warm	female	1000	0.889264	0.010008
000W-89-20170502	warm	male	1000	0.297901	0.00339243
000W-92-20170503	warm	female	1000	0.722299	0.00846146
000W-92-20170503	warm	male	1000	0.424436	0.00448752
000W-98-20170430	warm	female	1000	0.799348	0.00741914
000W-98-20170430	warm	male	1000	0.426262	0.00351332
00C-k56-20170427	cold	female	1000	0.815786	0.00689308
00C-k56-20170427	cold	male	1000	0.354173	0.00299415
00C-k72-20170504	cold	female	1000	0.70856	0.00640256
00C-k72-20170504	cold	male	1000	0.49452	0.00404957
00C-k74-20170503	cold	female	1000	0.576471	0.00654256
00C-k74-20170503	cold	male	1000	0.531249	0.0059002
00C-k80-20170430	cold	female	1000	0.906023	0.00695746
00C-k80-20170430	cold	male	1000	0.440004	0.00325507
00C-k86-20170429	cold	female	1000	0.628752	0.00752021
00C-k86-20170429	cold	male	1000	0.434111	0.00474021
00C-k89-20170501	cold	female	1000	0.760222	0.0070577
00C-k89-20170501	cold	male	1000	0.409805	0.0036015
00W-104-20170429	warm	female	1000	0.74516	0.00567677
00W-104-20170429	warm	male	1000	0.583564	0.00404551
00W-106-20170503	warm	female	1000	0.812048	0.00575016
00W-106-20170503	warm	male	1000	0.672011	0.00432467
00W-116-20170427	warm	female	1000	0.866813	0.00542819
00W-116-20170427	warm	male	1000	0.798338	0.00549437
00W-kk4-20170425	warm	female	1000	0.777136	0.00712671
00W-kk4-20170425	warm	male	1000	0.412808	0.00400061
0C-kk21-20170430	cold	female	1000	0.841993	0.0074297
0C-kk21-20170430	cold	male	1000	0.528321	0.00465642
0C-kk33-20170503	cold	female	1000	0.512861	0.00687337
0C-kk33-20170503	cold	male	1000	0.353646	0.00451896
0C-kk36-20170504	cold	female	1000	0.612147	0.00504797
0C-kk36-20170504	cold	male	1000	0.653312	0.00602366
0C-kk41-20170426	cold	female	1000	0.835758	0.0072571
0C-kk41-20170426	cold	male	1000	0.385509	0.00298984
0W-k104-20170505	warm	female	1000	0.781817	0.0058217
0W-k104-20170505	warm	male	1000	0.633882	0.00480102
0W-k109-20170503	warm	female	1000	0.737708	0.00636806
0W-k109-20170503	warm	male	1000	0.445118	0.00387722
0W-k112-20170501	warm	female	1000	0.499505	0.00502641
0W-k112-20170501	warm	male	1000	0.514666	0.00527983
0W-k120-20170428	warm	female	1000	0.813881	0.00625679
0W-k120-20170428	warm	male	1000	0.555625	0.00376166
0W-kk12-20170427	warm	female	1000	0.473828	0.00367513
0W-kk12-20170427	warm	male	1000	0.54349	0.00428453
0W-kk43-20170429	warm	female	1000	0.778557	0.00537746
0W-kk43-20170429	warm	male	1000	0.496059	0.00332418
0W-kk49-20170501	warm	female	1000	0.803682	0.00713177
0W-kk49-20170501	warm	male	1000	0.499307	0.00433638
W-house-20170430	warm	female	1000	0.34924	0.00422282
W-house-20170430	warm	male	1000	0.652754	0.00724211
